# Supplementary material for: Nature-Inspired Biomolecular Corona Based on Poly(caffeic acid) as a Low Potential and Time-Stable Glucose Biosensor
Source: Molecules. 2023 Oct 26;28(21):7281. doi: 10.3390/molecules28217281 (PMC10649105; doi:10.3390/molecules28217281)
Supplement: Supplementary file 1 [file molecules-28-07281-s001.zip]

Archive with 1 entries (1 files):
- molecules-2647041-SI.pdf
